# Supplementary material for: Identifying Targets for Interventions to Increase Earplug Use in Noisy Recreational Settings: A Qualitative Interview Study
Source: Int J Environ Res Public Health. 2021 Dec 7;18(24):12879. doi: 10.3390/ijerph182412879 (PMC8701360; doi:10.3390/ijerph182412879)
Supplement: Supplementary file 1 [file ijerph-18-12879-s001.zip]

Archive with 3 entries (3 files):
- SF1 - Qualitative Interview Structure.pdf
- SF2 - Barriers and Enablers.pdf
- SF3 - TDF and COM descriptions.pdf
